# Supplementary material for: Severe community-acquired pneumonia caused by Chlamydia psittaci genotype E/B strain circulating among geese in Lishui city, Zhejiang province, China
Source: Emerg Microbes Infect. 2022 Nov 10;11(1):2715–23. doi: 10.1080/22221751.2022.2140606 (PMC9661978; doi:10.1080/22221751.2022.2140606)
Supplement: Supplemental Material [file TEMI_A_2140606_SM4723.zip]

Archive with 6 entries (6 files):
- Figure_S1.eps
- Supplementary materials.docx
- Table S1.docx
- Table S2.docx
- Table S3.docx
- Table S4.docx
